# Supplementary material for: Chlorin Conjugates in Photodynamic Chemotherapy for Triple-Negative Breast Cancer
Source: Pharmaceuticals (Basel). 2024 Apr 30;17(5):576. doi: 10.3390/ph17050576 (PMC11124301; doi:10.3390/ph17050576)
Supplement: Supplementary file 1 [file pharmaceuticals-17-00576-s001.zip]

Archive with 1 entries (1 files):
- pharmaceuticals-2745130-supplementary.pdf
